# Supplementary material for: Ancyronyx clisteri, a new spider riffle beetle species from Borneo, redescription of A. sarawacensis Jäch including a description of the larva and new distribution data for A. procerus Jäch using DNA barcodes (Coleoptera, Elmidae)
Source: Zookeys. 2020 Feb 17;912:25–64. doi: 10.3897/zookeys.912.47796 (PMC7040045; doi:10.3897/zookeys.912.47796)
Supplement: XML Treatment for Ancyronyx procerus [file zookeys.912.47796-treatment3.xml]

<!DOCTYPE tp:taxon-treatment
  PUBLIC "-//TaxonX//DTD Taxonomic Treatment Publishing DTD v0 20100105//EN" "tax-treatment-NSO.dtd">
<tp:taxon-treatment xmlns:tp="http://www.plazi.org/taxpub"><tp:treatment-meta><kwd-group><label>Taxon classification</label><kwd><named-content xmlns:xlink="http://www.w3.org/1999/xlink" content-type="kingdom">Animalia</named-content></kwd><kwd><named-content xmlns:xlink="http://www.w3.org/1999/xlink" content-type="order">Coleoptera</named-content></kwd><kwd><named-content xmlns:xlink="http://www.w3.org/1999/xlink" content-type="family">Elmidae</named-content></kwd></kwd-group><mixed-citation publication-type="journal"><person-group><name><surname>Kodada</surname><given-names>Ján</given-names></name><name><surname>Jäch</surname><given-names>Manfred A.</given-names></name><name><surname>Freitag</surname><given-names>Hendrik</given-names></name><name><surname>Čiamporová-Zaťovičová</surname><given-names>Zuzana</given-names></name><name><surname>Goffová</surname><given-names>Katarína</given-names></name><name><surname>Selnekovič</surname><given-names>Dávid</given-names></name><name><surname>Jr</surname><given-names>Fedor Čiampor</given-names></name></person-group><article-title><italic><tp:taxon-name>
              <tp:taxon-name-part taxon-name-part-type="genus" reg="Ancyronyx">Ancyronyx</tp:taxon-name-part> <tp:taxon-name-part taxon-name-part-type="species" reg="clisteri">clisteri</tp:taxon-name-part></tp:taxon-name></italic>, a new spider riffle beetle species from Borneo, redescription of <italic><tp:taxon-name><tp:taxon-name-part taxon-name-part-type="genus" reg="Ancyronyx">A.</tp:taxon-name-part> <tp:taxon-name-part taxon-name-part-type="species" reg="sarawacensis">sarawacensis</tp:taxon-name-part></tp:taxon-name></italic> Jäch including a description of the larva and new distribution data for <italic><tp:taxon-name><tp:taxon-name-part taxon-name-part-type="genus" reg="Ancyronyx">A.</tp:taxon-name-part> <tp:taxon-name-part taxon-name-part-type="species" reg="procerus">procerus</tp:taxon-name-part></tp:taxon-name></italic> Jäch using DNA barcodes (<tp:taxon-name><tp:taxon-name-part taxon-name-part-type="order">Coleoptera</tp:taxon-name-part></tp:taxon-name>, <tp:taxon-name><tp:taxon-name-part taxon-name-part-type="family">Elmidae</tp:taxon-name-part></tp:taxon-name>)</article-title><source>Zookeys</source><day>17</day><month>2</month><year>2020</year><volume>912</volume><fpage>25</fpage><lpage>64</lpage><pub-id pub-id-type="doi">10.3897/zookeys.912.47796</pub-id></mixed-citation></tp:treatment-meta><tp:nomenclature><tp:taxon-name><object-id xmlns:xlink="http://www.w3.org/1999/xlink" content-type="arpha" xlink:type="simple">F3330E23-B81D-5558-98DD-02EB1CC2459B</object-id>
              <tp:taxon-name-part taxon-name-part-type="genus" reg="Ancyronyx">Ancyronyx</tp:taxon-name-part>
              <tp:taxon-name-part taxon-name-part-type="species" reg="procerus">procerus</tp:taxon-name-part>
            </tp:taxon-name><tp:taxon-authority>Jäch, 1994</tp:taxon-authority></tp:nomenclature><tp:treatment-sec sec-type="type locality" id="SECID0EL5CI"><title>Type locality.</title><p>Tributary of the Tutoh River, near Long Iman, Mulu National Park, northern Sarawak, Borneo, East Malaysia.</p></tp:treatment-sec><tp:treatment-sec sec-type="material" id="SECID0EQ5CI"><title>Material examined.</title><p><bold><italic>Holotype</italic></bold> ♂ (<abbrev xmlns:xlink="http://www.w3.org/1999/xlink" xlink:title="Naturhistorisches Museum Wien, Austria" id="ABBRID0E25CI" xlink:type="simple">NMW</abbrev>): “Malaysia, Sarawak, Mulu NP, Long Iman 4.3.1993 leg. M. Jäch (20)”. <bold><italic>Paratypes</italic></bold>: 5 exs with same data as holotype (<abbrev xmlns:xlink="http://www.w3.org/1999/xlink" xlink:title="Naturhistorisches Museum Wien, Austria" id="ABBRID0EC6CI" xlink:type="simple">NMW</abbrev>), 2 exs (<abbrev xmlns:xlink="http://www.w3.org/1999/xlink" xlink:title="Collection of Ján Kodada, Bratislava, Slovakia" id="ABBRID0EG6CI" xlink:type="simple">CKB</abbrev>): “Malaysia - Sarawak ca 40 km E Kapit III. 1994 leg. J. Kodada \ Rumah ugap Ng marating Kapit Sut”.</p></tp:treatment-sec><tp:treatment-sec sec-type="material" id="SECID0EK6CI"><title>Additional material</title><p>(<abbrev xmlns:xlink="http://www.w3.org/1999/xlink" xlink:title="Collection of Fedor Čiampor Jr, Bratislava, Slovakia" id="ABBRID0EQ6CI" xlink:type="simple">CCB</abbrev>, <abbrev xmlns:xlink="http://www.w3.org/1999/xlink" xlink:title="Collection of Forest Department Sarawak, Kuching, Malaysia" id="ABBRID0EU6CI" xlink:type="simple">CFDS</abbrev>, <abbrev xmlns:xlink="http://www.w3.org/1999/xlink" xlink:title="Collection of Ján Kodada, Bratislava, Slovakia" id="ABBRID0EY6CI" xlink:type="simple">CKB</abbrev>, <abbrev xmlns:xlink="http://www.w3.org/1999/xlink" xlink:title="Naturhistorisches Museum Wien, Austria" id="ABBRID0E36CI" xlink:type="simple">NMW</abbrev>). <bold>SARAWAK</bold>: 1 ♀ [37, <ext-link xmlns:xlink="http://www.w3.org/1999/xlink" ext-link-type="gen" xlink:href="MK505417" xlink:type="simple">MK505417</ext-link>], 1 ♀ [FZ1639, <ext-link xmlns:xlink="http://www.w3.org/1999/xlink" ext-link-type="gen" xlink:href="MK505411" xlink:type="simple">MK505411</ext-link>], 2 exs: “Malaysia, Sarawak, Kuching distr., Kampong Jantar env., 10.7.2018, (29) <named-content xmlns:xlink="http://www.w3.org/1999/xlink" content-type="dwc:verbatimCoordinates" xlink:type="simple"><named-content content-type="geo-json" specific-use="{&#34;type&#34;:&#34;Point&#34;,&#34;coordinates&#34;:[109.708290,1.659110]}" id="NCID0EPADI" xlink:type="simple">1.65911N, 109.70829E</named-content></named-content>, 67 m a.s.l., J. Kodada &amp; D. Selnekovič lgt.”; 1 ♀ [11, <ext-link xmlns:xlink="http://www.w3.org/1999/xlink" ext-link-type="gen" xlink:href="MK505423" xlink:type="simple">MK505423</ext-link>], 1 ♂ [FZ1644, <ext-link xmlns:xlink="http://www.w3.org/1999/xlink" ext-link-type="gen" xlink:href="MK505410" xlink:type="simple">MK505410</ext-link>], 2 exs: “Malaysia, Sarawak, Kuching distr., Bayur riv. near bridge of jalan Jambur - Bayur, 20.10.2018, <named-content xmlns:xlink="http://www.w3.org/1999/xlink" content-type="dwc:verbatimCoordinates" xlink:type="simple"><named-content content-type="geo-json" specific-use="{&#34;type&#34;:&#34;Point&#34;,&#34;coordinates&#34;:[110.293000,1.245333]}" id="NCID0EBBDI" xlink:type="simple">1°14'43.2"N, 110°17'34.8"E</named-content></named-content>, ca 50 m a.s.l., J. Kodada &amp; D. Selnekovič lgt.”; 3 exs: “Malaysia, Sarawak, Miri distr., Ramudu env., 5.03.2019, (No. 51), Ramudu riv., <named-content xmlns:xlink="http://www.w3.org/1999/xlink" content-type="dwc:verbatimCoordinates" xlink:type="simple"><named-content content-type="geo-json" specific-use="{&#34;type&#34;:&#34;Point&#34;,&#34;coordinates&#34;:[115.506238,3.537331]}" id="NCID0EJBDI" xlink:type="simple">3°32'14.390"N, 115°30'22.456"E</named-content></named-content>, ca 900 m a.s.l., J. Kodada &amp; D. Selnekovič lgt.”; 4 exs: ”Malaysia, Sarawak, Miri distr., Ramudu env., 6.03.2019, (No. 52), Pa‘Masia riv., ca <named-content xmlns:xlink="http://www.w3.org/1999/xlink" content-type="dwc:verbatimCoordinates" xlink:type="simple"><named-content content-type="geo-json" specific-use="{&#34;type&#34;:&#34;Point&#34;,&#34;coordinates&#34;:[115.511007,3.532704]}" id="NCID0ERBDI" xlink:type="simple">3°31'57.736"N, 115°30'39.624"E</named-content></named-content>, ca 950 m a.s.l., J. Kodada &amp; D. Selnekovič lgt.”; 10 exs: “Malaysia, Sarawak, Miri distr., Dapur riv. near Pa’Umor, 8.03.2019, (No. 54), <named-content xmlns:xlink="http://www.w3.org/1999/xlink" content-type="dwc:verbatimCoordinates" xlink:type="simple"><named-content content-type="geo-json" specific-use="{&#34;type&#34;:&#34;Point&#34;,&#34;coordinates&#34;:[115.515622,3.734303]}" id="NCID0EZBDI" xlink:type="simple">3°44'3.49"N, 115°30'56.24"E</named-content></named-content> ca 1070 m a.s.l., J. Kodada &amp; D. Selnekovič lgt.”. <bold>SABAH</bold>: 1 ♂: “Malaysia, Sabah, ca 25 km Sapulut, Sabalangang river, 21.V.2001“; 1 ♂, 3 ♀♀, 4 exs: “Malaysia, Sabah, (Borneo), Kuamut river env. near Kampung Pisang Pisang, 3.-4. VI. 1996, 14a: shaded stream in primary forest with submerged wood”; 1 ♂, 1 ex.: “Malaysia, Sabah, Kampung Pisang Pisang env., tributary of Kuamut River, 29.6.1998, J. Kodada &amp; F. Čiampor Lgt.”; 1 ex. [FZ1660, <ext-link xmlns:xlink="http://www.w3.org/1999/xlink" ext-link-type="gen" xlink:href="MK505403" xlink:type="simple">MK505403</ext-link>], 1 ♂: “Malaysia, Sabah, Interior Division (Nabawan), Batu Punggul env., 23.5.2001, Čiampor lgt.”. <bold>West Malaysia: PAHANG</bold>: 1 ex. [FZ1659, <ext-link xmlns:xlink="http://www.w3.org/1999/xlink" ext-link-type="gen" xlink:href="MK505405" xlink:type="simple">MK505405</ext-link>], 8 ♂♂, 3 ♀♀: “Malaysia, Malaysia, Pahang, Kenong Rimba Park, Kesong River, 5.6.2001, J. Kodada &amp; F. Čiampor”. <bold>TERENGGANU</bold>: 4 exs [FZ1623, <ext-link xmlns:xlink="http://www.w3.org/1999/xlink" ext-link-type="gen" xlink:href="MK505419" xlink:type="simple">MK505419</ext-link>; FZ1624, <ext-link xmlns:xlink="http://www.w3.org/1999/xlink" ext-link-type="gen" xlink:href="MK505413" xlink:type="simple">MK505413</ext-link>, FZ1625, <ext-link xmlns:xlink="http://www.w3.org/1999/xlink" ext-link-type="gen" xlink:href="MK505402" xlink:type="simple">MK505402</ext-link>; FZ1626, <ext-link xmlns:xlink="http://www.w3.org/1999/xlink" ext-link-type="gen" xlink:href="MK505412" xlink:type="simple">MK505412</ext-link>]: “Malaysia, Terengganu, Kg. Pancur Merah env., stream ca 7m wide, <named-content xmlns:xlink="http://www.w3.org/1999/xlink" content-type="dwc:verbatimCoordinates" xlink:type="simple"><named-content content-type="geo-json" specific-use="{&#34;type&#34;:&#34;Point&#34;,&#34;coordinates&#34;:[102.679917,5.558017]}" id="NCID0EEDDI" xlink:type="simple">5°33'28.86"N, 102°40'47.70"E</named-content></named-content>, 2.8.2016, ca 30 m a.s.l.”.</p></tp:treatment-sec><tp:treatment-sec sec-type="variability" id="SECID0EJDDI"><title>Variability.</title><p><italic><tp:taxon-name><tp:taxon-name-part taxon-name-part-type="genus" reg="Ancyronyx">Ancyronyx</tp:taxon-name-part> <tp:taxon-name-part taxon-name-part-type="species" reg="procerus">procerus</tp:taxon-name-part></tp:taxon-name></italic> represents the largest species of the genus (TL 2.4–2.8 mm) with two, more or less distinct color forms. The form with lighter (less black) elytra and sometimes smaller to obsolete femoral spot correspond in habitus to the type specimens from Long Iman, Sarawak (see <xref ref-type="bibr" rid="B16">Jäch 1994</xref>: fig. 28). These lighter specimens were found, e.g., in all Sarawak lowland localities and in Sabah, in the Sabalangang River and in the tributary of the Kuamut River. The darker form with extensive black elytra and darker femoral spot were found in Sarawak in the rivers of the Kelabit Highlands, Sabah and in localities from West Malaysia. These color forms do not represent separate taxa, neither according to their genetic differentiation in <abbrev xmlns:xlink="http://www.w3.org/1999/xlink" xlink:title="cytochrome c oxidase subunit I" id="ABBRID0E5DDI" xlink:type="simple">COI</abbrev> mtDNA sequences, nor according to the fine differences in their genital morphology.</p></tp:treatment-sec><tp:treatment-sec sec-type="habitat" id="SECID0ECEDI"><title>Habitat.</title><p>All <italic><tp:taxon-name><tp:taxon-name-part taxon-name-part-type="genus" reg="Ancyronyx">Ancyronyx</tp:taxon-name-part> <tp:taxon-name-part taxon-name-part-type="species" reg="procerus">procerus</tp:taxon-name-part></tp:taxon-name></italic> were sampled from submerged wood and seem to prefer larger pieces of fresh wood with bark; so far none of the specimens were found on submerged exposed roots of living trees or bamboo like adults of <italic><tp:taxon-name><tp:taxon-name-part taxon-name-part-type="genus" reg="Ancyronyx">A.</tp:taxon-name-part> <tp:taxon-name-part taxon-name-part-type="species" reg="sarawacensis">sarawacensis</tp:taxon-name-part></tp:taxon-name></italic> or <italic><tp:taxon-name><tp:taxon-name-part taxon-name-part-type="genus" reg="Ancyronyx">A.</tp:taxon-name-part> <tp:taxon-name-part taxon-name-part-type="species" reg="acaroides">acaroides</tp:taxon-name-part></tp:taxon-name></italic> (Kodada and Selnekovič pers. obs.). Adults have also not been collected in light traps yet. The larva was described after two specimens, one from type locality and one from Busuanga Island (Philippines); association with adults was corroborated by <abbrev xmlns:xlink="http://www.w3.org/1999/xlink" xlink:title="cytochrome c oxidase subunit I" id="ABBRID0EJFDI" xlink:type="simple">COI</abbrev> mtDNA sequences (<xref ref-type="bibr" rid="B9">Freitag and Balke 2011</xref>).</p><p>Specimens were usually found in smaller shallow meandering rivers with low vertical gradient, or – less frequently – in lowlands streams/creeks with a rather slower current, mostly with gravel or sandy substrate (e.g., Kesong River, rivers near Kampung Jalan and Kampung Bayur, Sabalangan River). In mountainous habitats the species is newly recorded from rivers in the Kelabit Higlands: Dapur, Ramudu and Pa’Masia; all these localities are within altitudes of 900–1070 m a.s.l. The largest of these rivers is the Dapur River; at the collecting place near Pa’Umor it is about 10–15 m wide, deep, reddish colored, meandering, with sandy bottom, and contains lot of submerged logs; the water level is strongly fluctuating annually. The partly shaded forest rivers Pa’Ramudu and Pa’Masia are 7–10 m wide, shallow, slowly flowing and meandering, with stones, some cobbles and gravel, and with some submerged wood and a lot of exposed bamboo roots.</p><p>Examination of flooded wood in larger rivers at lowland reaches of Sarawak (e.g., the Sarawak River at Kuching, the Rajang River at Kapit, Batang Kayan River near Lundu) did not yield any <italic><tp:taxon-name><tp:taxon-name-part taxon-name-part-type="genus" reg="Ancyronyx">Ancyronyx</tp:taxon-name-part></tp:taxon-name></italic> specimens.</p></tp:treatment-sec><tp:treatment-sec sec-type="distribution" id="SECID0E2FDI"><title>Distribution.</title><p><italic><tp:taxon-name><tp:taxon-name-part taxon-name-part-type="genus" reg="Ancyronyx">Ancyronyx</tp:taxon-name-part> <tp:taxon-name-part taxon-name-part-type="species" reg="procerus">procerus</tp:taxon-name-part></tp:taxon-name></italic> was described from a tributary of the Tutoh River near Long Iman in Mulu National Park (Sarawak). The type series contains 12 specimens from the type locality and two specimens from the river Sut near Kapit (Sarawak). Recent collecting activities in northern Borneo showed that <italic><tp:taxon-name><tp:taxon-name-part taxon-name-part-type="genus" reg="Ancyronyx">A.</tp:taxon-name-part> <tp:taxon-name-part taxon-name-part-type="species" reg="procerus">procerus</tp:taxon-name-part></tp:taxon-name></italic> is less abundant than <italic><tp:taxon-name><tp:taxon-name-part taxon-name-part-type="genus" reg="Ancyronyx">A.</tp:taxon-name-part> <tp:taxon-name-part taxon-name-part-type="species" reg="sarawacensis">sarawacensis</tp:taxon-name-part></tp:taxon-name></italic> or <italic><tp:taxon-name><tp:taxon-name-part taxon-name-part-type="genus" reg="Ancyronyx">A.</tp:taxon-name-part> <tp:taxon-name-part taxon-name-part-type="species" reg="acaroides">acaroides</tp:taxon-name-part></tp:taxon-name></italic>.</p><p><italic><tp:taxon-name><tp:taxon-name-part taxon-name-part-type="genus" reg="Ancyronyx">Ancyronyx</tp:taxon-name-part> <tp:taxon-name-part taxon-name-part-type="species" reg="procerus">procerus</tp:taxon-name-part></tp:taxon-name></italic> was recorded from Brunei, Malaysia (Pahang, Sarawak), the Philippines (Busuanga) and Vietnam (<xref ref-type="bibr" rid="B19">Jäch et al. 2016</xref>). The distributional data from Sabah and Terengganu represent first records from these states.</p></tp:treatment-sec><ref-list><ref id="B16"><mixed-citation xmlns:xlink="http://www.w3.org/1999/xlink" xlink:type="simple"><person-group><name name-style="western"><surname>Jäch</surname><given-names>MA</given-names></name></person-group> (<year>1994</year>) <article-title>A taxonomic review of the Oriental species of the genus <italic><tp:taxon-name><tp:taxon-name-part taxon-name-part-type="genus">Ancyronyx</tp:taxon-name-part></tp:taxon-name></italic> Erichson, 1847 (<tp:taxon-name><tp:taxon-name-part taxon-name-part-type="order">Coleoptera</tp:taxon-name-part></tp:taxon-name>, <tp:taxon-name><tp:taxon-name-part taxon-name-part-type="family">Elmidae</tp:taxon-name-part></tp:taxon-name>).</article-title><source>Revue suisse de Zoologie</source><volume>101</volume>: <fpage>601</fpage>–<lpage>622</lpage>. <ext-link xlink:type="simple" ext-link-type="doi" xlink:href="10.5962/bhl.part.79919">https://doi.org/10.5962/bhl.part.79919</ext-link></mixed-citation></ref><ref id="B9"><mixed-citation xmlns:xlink="http://www.w3.org/1999/xlink" xlink:type="simple"><person-group><name name-style="western"><surname>Freitag</surname><given-names>H</given-names></name><name name-style="western"><surname>Balke</surname><given-names>M</given-names></name></person-group> (<year>2011</year>) <article-title>Larvae and a new species of <italic><tp:taxon-name><tp:taxon-name-part taxon-name-part-type="genus">Ancyronyx</tp:taxon-name-part></tp:taxon-name></italic> Erichson, 1847 (<tp:taxon-name><tp:taxon-name-part taxon-name-part-type="class">Insecta</tp:taxon-name-part></tp:taxon-name>, <tp:taxon-name><tp:taxon-name-part taxon-name-part-type="order">Coleoptera</tp:taxon-name-part></tp:taxon-name>, <tp:taxon-name><tp:taxon-name-part taxon-name-part-type="family">Elmidae</tp:taxon-name-part></tp:taxon-name>) from Palawan, Philippines, using DNA sequences for the assignment of the developmental stages.</article-title><source>ZooKeys</source><volume>136</volume>: <fpage>47</fpage>–<lpage>82</lpage>. <ext-link xlink:type="simple" ext-link-type="doi" xlink:href="10.3897/zookeys.321.5395">https://doi.org/10.3897/zookeys.321.5395</ext-link></mixed-citation></ref><ref id="B19"><mixed-citation xmlns:xlink="http://www.w3.org/1999/xlink" xlink:type="simple"><person-group><name name-style="western"><surname>Jäch</surname><given-names>MA</given-names></name><name name-style="western"><surname>Kodada</surname><given-names>J</given-names></name><name name-style="western"><surname>Brojer</surname><given-names>M</given-names></name><name name-style="western"><surname>Shepard</surname><given-names>WD</given-names></name><name name-style="western"><surname>Čiampor</surname><given-names>Jr F</given-names></name></person-group> (<year>2016</year>) <tp:taxon-name><tp:taxon-name-part taxon-name-part-type="order">Coleoptera</tp:taxon-name-part></tp:taxon-name>: <tp:taxon-name><tp:taxon-name-part taxon-name-part-type="family">Elmidae</tp:taxon-name-part></tp:taxon-name> and <tp:taxon-name><tp:taxon-name-part taxon-name-part-type="family">Protelmidae</tp:taxon-name-part></tp:taxon-name>. World Catalogue of Insects, Volume 14. Brill, Leiden, XXI + 318 pp. <ext-link xlink:type="simple" ext-link-type="doi" xlink:href="10.1163/9789004291775">https://doi.org/10.1163/9789004291775</ext-link></mixed-citation></ref></ref-list></tp:taxon-treatment>
