# Supplementary material for: Ancyronyx clisteri, a new spider riffle beetle species from Borneo, redescription of A. sarawacensis Jäch including a description of the larva and new distribution data for A. procerus Jäch using DNA barcodes (Coleoptera, Elmidae)
Source: Zookeys. 2020 Feb 17;912:25–64. doi: 10.3897/zookeys.912.47796 (PMC7040045; doi:10.3897/zookeys.912.47796)
Supplement: Supplementary material 1 [file zookeys-912-025-s001.xls]

## Sheet: MatrixOutput
	Ancyronyx clisteri FZ1640	Ancyronyx clisteri H44_E7_LCO1490	Ancyronyx procerus FZ1623	Ancyronyx procerus FZ1624	Ancyronyx procerus FZ1625	Ancyronyx procerus FZ1626	Ancyronyx procerus FZ1639	Ancyronyx procerus FZ1644	Ancyronyx procerus MAL FZ1659	Ancyronyx procerus FZ1660	Ancyronyx procerus 11	Ancyronyx procerus 37	Ancyronyx sarawacensis FZ1628	Ancyronyx sarawacensis FZ1631	Ancyronyx sarawacansis FZ1633	Ancyronyx sarawacansis FZ1634	Ancyronyx sarawacansis FZ1636	Ancyronyx sarawacansis FZ1641	Ancyronyx sarawacansis FZ1635	Ancyronyx sarawacansis FZ1642	Ancyronyx sarawacansis FZ1643	Ancyronyx sarawacansis FZ1645	Ancyronyx sarawacansis FZ1646	Ancyronyx sarawacansis FZ1651	Ancyronyx sarawacensis 09	Ancyronyx sarawacensis 10	Ancyronyx sarawacensis 35	Ancyronyx sarawacensis 36	Ancyronyx sarawacensis 38	Ancyronyx sarawacensis 39	Ancyronyx sarawacensis 82	Ancyronyx sarawacensis 83	Ancyronyx sarawacensis H39_B7_LCO1490	Graphelmis anulata FZ510	Graphelmis monticola FZ530	Graphelmis obesa FZ544
Ancyronyx_clisteri_FZ1640
Ancyronyx_clisteri_H44_E7_LCO1490	0.0253619
Ancyronyx_procerus_FZ1623	0.176444	0.166836
Ancyronyx_procerus_FZ1624	0.178955	0.16928	0.00151745
Ancyronyx_procerus_FZ1625	0.176444	0.166836	0	0.00151745
Ancyronyx_procerus_FZ1626	0.176444	0.166836	0	0.00151745	0
Ancyronyx_procerus_FZ1639	0.176171	0.166589	0.0123686	0.0139575	0.0123686	0.0123686
Ancyronyx_procerus_FZ1644	0.173688	0.164173	0.0107896	0.0123686	0.0107896	0.0107896	0.00151745
Ancyronyx_procerus_MAL_FZ1659	0.176171	0.166589	0.0015163	0.00303836	0.0015163	0.0015163	0.0108192	0.00924499
Ancyronyx_procerus_FZ1660	0.171225	0.161775	0.00922026	0.0107896	0.00922026	0.00922026	0.00304414	0.00151745	0.00768049
Ancyronyx_procerus_11	0.173688	0.164173	0.0107896	0.0123686	0.0107896	0.0107896	0.00151745	0	0.00924499	0.00151745
Ancyronyx_procerus_37	0.173688	0.164173	0.0107896	0.0123686	0.0107896	0.0107896	0.00151745	0	0.00924499	0.00151745	0
Ancyronyx_sarawacensis_FZ1628	0.0987858	0.0906927	0.200719	0.203384	0.200719	0.200719	0.205735	0.203059	0.200405	0.200405	0.203059	0.203059
Ancyronyx_sarawacensis_FZ1631	0.100901	0.0969269	0.198075	0.200719	0.198075	0.198075	0.203059	0.200405	0.197771	0.197771	0.200405	0.200405	0.00458015
Ancyronyx_sarawacansis_FZ1633	0.100901	0.0969269	0.198075	0.200719	0.198075	0.198075	0.203059	0.200405	0.197771	0.197771	0.200405	0.200405	0.00458015	0
Ancyronyx_sarawacansis_FZ1634	0.100901	0.0969269	0.198075	0.200719	0.198075	0.198075	0.203059	0.200405	0.197771	0.197771	0.200405	0.200405	0.00458015	0	0
Ancyronyx_sarawacansis_FZ1636	0.0987858	0.0948341	0.195452	0.198075	0.195452	0.195452	0.200405	0.197771	0.195159	0.195159	0.197771	0.197771	0.00304414	0.00151745	0.00151745	0.00151745
Ancyronyx_sarawacansis_FZ1641	0.100901	0.0969269	0.198075	0.200719	0.198075	0.198075	0.203059	0.200405	0.197771	0.197771	0.200405	0.200405	0.00458015	0	0	0	0.00151745
Ancyronyx_sarawacansis_FZ1635	0.0987858	0.0948341	0.200719	0.203384	0.200719	0.200719	0.205735	0.203059	0.200405	0.200405	0.203059	0.203059	0.00304414	0.00151745	0.00151745	0.00151745	0.00304414	0.00151745
Ancyronyx_sarawacansis_FZ1642	0.103032	0.0990347	0.200719	0.203384	0.200719	0.200719	0.205735	0.203059	0.200405	0.200405	0.203059	0.203059	0.00612557	0.00151745	0.00151745	0.00151745	0.00304414	0.00151745	0.00304414
Ancyronyx_sarawacansis_FZ1643	0.0964529	0.0925295	0.195758	0.198391	0.195758	0.195758	0.200719	0.198075	0.195452	0.195452	0.198075	0.198075	0.00922026	0.0045697	0.0045697	0.0045697	0.00611041	0.0045697	0.00611041	0.00611041
Ancyronyx_sarawacansis_FZ1645	0.103032	0.0948341	0.206071	0.20878	0.206071	0.206071	0.211153	0.208433	0.205735	0.205735	0.208433	0.208433	0.00304414	0.00458015	0.00458015	0.00458015	0.00612557	0.00458015	0.00304414	0.00612557	0.00922026
Ancyronyx_sarawacansis_FZ1646	0.0987858	0.0948341	0.185165	0.187707	0.185165	0.185165	0.189995	0.187444	0.184912	0.184912	0.187444	0.187444	0.0108192	0.00924499	0.00924499	0.00924499	0.00768049	0.00924499	0.0108192	0.0108192	0.0139575	0.0139969
Ancyronyx_sarawacansis_FZ1651	0.103032	0.0948341	0.206071	0.20878	0.206071	0.206071	0.211153	0.208433	0.205735	0.205735	0.208433	0.208433	0.00304414	0.00458015	0.00458015	0.00458015	0.00612557	0.00458015	0.00304414	0.00612557	0.00922026	0.00304414	0.0139969
Ancyronyx_sarawacensis_09	0.103032	0.0948341	0.206071	0.20878	0.206071	0.206071	0.211153	0.208433	0.205735	0.205735	0.208433	0.208433	0.00304414	0.00458015	0.00458015	0.00458015	0.00612557	0.00458015	0.00304414	0.00612557	0.00922026	0.00304414	0.0139969	0.00304414
Ancyronyx_sarawacensis_10	0.104915	0.0966855	0.203059	0.205735	0.203059	0.203059	0.208099	0.205412	0.202746	0.202746	0.205412	0.205412	0.0045697	0.00611041	0.00611041	0.00611041	0.00766057	0.00611041	0.0045697	0.00766057	0.0107671	0.0045697	0.0155562	0.0045697	0.0045697
Ancyronyx_sarawacensis_35	0.104661	0.0964529	0.20878	0.211511	0.20878	0.20878	0.213894	0.211153	0.208433	0.208433	0.211153	0.211153	0.00610222	0.00764764	0.00764764	0.00764764	0.00920256	0.00764764	0.00610222	0.00920256	0.0107896	0.00610222	0.0171227	0.00610222	0.00303952	0.00764176
Ancyronyx_sarawacensis_36	0.116158	0.107757	0.218347	0.221123	0.218347	0.218347	0.223558	0.220771	0.218007	0.218007	0.220771	0.220771	0.0154465	0.0170207	0.0170207	0.0170207	0.0186047	0.0170207	0.0154465	0.0186047	0.0202071	0.0154465	0.026674	0.0154465	0.0154465	0.0138711	0.0154465
Ancyronyx_sarawacensis_38	0.100901	0.0969269	0.198075	0.200719	0.198075	0.198075	0.203059	0.200405	0.197771	0.197771	0.200405	0.200405	0.00458015	0	0	0	0.00151745	0	0.00151745	0.00151745	0.0045697	0.00458015	0.00924499	0.00458015	0.00458015	0.00611041	0.00764764	0.0170207
Ancyronyx_sarawacensis_39	0.103032	0.0990347	0.200719	0.203384	0.200719	0.200719	0.205735	0.203059	0.200405	0.200405	0.203059	0.203059	0.00612557	0.00151745	0.00151745	0.00151745	0.00304414	0.00151745	0.00304414	0.00304414	0.00611041	0.00612557	0.0108192	0.00612557	0.00612557	0.00766057	0.00920256	0.0186047	0.00151745
Ancyronyx_sarawacensis_82	0.112795	0.108708	0.198075	0.200719	0.198075	0.198075	0.203059	0.200405	0.197771	0.197771	0.200405	0.200405	0.0170597	0.0123078	0.0123078	0.0123078	0.013882	0.0123078	0.013882	0.013882	0.0154888	0.0170597	0.0219011	0.0170597	0.0170597	0.0186378	0.0170597	0.0266386	0.0123078	0.013882
Ancyronyx_sarawacensis_83	0.112795	0.106554	0.215594	0.218347	0.215594	0.215594	0.220771	0.218007	0.215265	0.215265	0.218007	0.218007	0.0170256	0.0154417	0.0154417	0.0154417	0.0170256	0.0154417	0.0138675	0.0170256	0.0186083	0.0170256	0.0234608	0.0170256	0.0170256	0.0186083	0.0201984	0.0298968	0.0154417	0.0170256	0.0250399
Ancyronyx_sarawacensis_H39_B7_LCO1490	0.100901	0.0969269	0.198075	0.200719	0.198075	0.198075	0.203059	0.200405	0.197771	0.197771	0.200405	0.200405	0.00458015	0	0	0	0.00151745	0	0.00151745	0.00151745	0.0045697	0.00458015	0.00924499	0.00458015	0.00458015	0.00611041	0.00764764	0.0170207	0	0.00151745	0.0123078	0.0154417
Graphelmis_anulata_FZ510	0.228818	0.231322	0.196933	0.194352	0.196933	0.196933	0.192037	0.194608	0.194608	0.192037	0.194608	0.194608	0.242563	0.245432	0.245432	0.245432	0.242563	0.245432	0.242563	0.248325	0.242271	0.248325	0.234098	0.248325	0.248325	0.248009	0.253518	0.261113	0.245432	0.248325	0.253518	0.253518	0.245432
Graphelmis_monticola_FZ530	0.232953	0.235907	0.213815	0.211149	0.213815	0.213815	0.213564	0.210909	0.213564	0.208276	0.210909	0.210909	0.22908	0.234654	0.234654	0.234654	0.231856	0.234654	0.231856	0.237476	0.237179	0.234654	0.240321	0.234654	0.234654	0.237179	0.239718	0.250017	0.234654	0.234654	0.245432	0.253518	0.234654	0.183736
Graphelmis_obesa_FZ544	0.229356	0.249	0.24541	0.248377	0.24541	0.24541	0.236289	0.23917	0.245005	0.236289	0.23917	0.23917	0.229647	0.226871	0.226871	0.226871	0.224118	0.226871	0.229647	0.229647	0.22385	0.235267	0.226871	0.235267	0.235267	0.232144	0.240321	0.25291	0.226871	0.224118	0.226327	0.24319	0.226871	0.153431	0.159187	-

## Sheet: Caption
Table. Estimates of Evolutionary Divergence between Sequences
The number of base substitutions per site from between sequences are shown. Analyses were conducted using the Kimura 2-parameter model [1]. The rate variation among sites was modeled with a gamma distribution (shape parameter = 1). The analysis involved 36 nucleotide sequences. Codon positions included were 1st+2nd+3rd+Noncoding. All positions containing gaps and missing data were eliminated. The…
1. Kimura M. (1980). A simple method for estimating evolutionary rate of base substitutions through comparative studies of nucleotide sequences. Journal of Molecular Evolution 16:111-120.
2. Kumar S., Stecher G., and Tamura K. (2016). MEGA7: Molecular Evolutionary Genetics Analysis version 7.0 for bigger datasets.Molecular Biology and Evolution 33:1870-1874.
Disclaimer: Although utmost care has been taken to ensure the correctness of the caption, the caption text is provided "as is" without any warranty of any kind. Authors advise the user to carefully check the caption prior to its use for any purpose and report any errors or problems to the authors immediately (www.megasoftware.net). In no event shall the authors and their employers be liable for a…
